# Supplementary material for: Mitochondrial DNA variant m.15218A > G in Finnish epilepsy patients who have maternal relatives with epilepsy, sensorineural hearing impairment or diabetes mellitus
Source: BMC Med Genet. 2013 Jul 19;14:73. doi: 10.1186/1471-2350-14-73 (PMC3726289; doi:10.1186/1471-2350-14-73)
Supplement: Additional file 1 — CSGE primer set. Primer sequences used in PCR fragments for CSGE analysis. [file 1471-2350-14-73-S1.xls]

## Sheet: Sheet1
Soini et al. Additional file 1 - CSGE primer set
Fragment number	Primer L	Primer L sequence	Primer H	Primer H sequence
1	523	ACCGCTGCTAACCCCATACC	725	GGTGAACTCACTGGAACGGG
2	628	CTCACATCACCCCATAAACA	950	TAAAACACTCTTTACGCCGG
3	861	TACTAACCCCAGGGTTGGTCAA	1246	AAGAGGTGGTGAGGTTGATCGG
4	1137	AGAACACTACGAGCCACAGCTT	1473	GCTTCAGGGCCCTGTTCAACTAA
5	1357	AATGGGCTACATTTTCTACCCC	1696	GGAGTGGGTTTGGGGCTAGG
6	1615	AACACAAAGCACCCAACTTACAC	1900	TCTTAGCTTTGGCTCTCCTTGC
7	1811	ACCAAGCATAATATAGCAAGGACT	2179	TTAGGCCTACTATGGGTGTTAAAT
8	2054	TTGCCCACAGAACCCTCTAAATC	2440	CATGCCTGTGTTGGGTTGACA
9	2334	CATAAGCCTGCGTCAGATTAAAA	2688	GGCAGGTCAATTTCACTGGTTA
10	2586	TGCAAAGGTAGCATAATCACTTG	2965	TATGGACTCTAGAATAGGATTGC
11	2866	ACCAGTCAAAGCGAACTACTA	3263	GTTTTATGCGATTACCGGGC
12	2996	ATCAGGACATCCCGATGGTGCA	3338	ACAATGAGGAGTAGGAGGTTGG
13	3144	AAGGCCTACTTCACAAAGCGCC	3553	GAGCGATGGTGAGAGCTAAGGT
14	3452	TCGCTGACGCCATAAAACTCTT	3796	TGGAGAGGTTAAAGGAGCCAC
15	3706	CGAGCAGTAGCCCAAACAATCT	4055	AGTGCGTCATATGTTGTTCCTAG
16	3969	CCTATTCTTCATAGCCGAATACA	4324	AAGGGGGTTTAAGCTCCTATTAT
17	4266	AATATGTCTGATAAAAGAGTTACTTTCAT	4578	TGTTTATTTCTAGGCCTACTCAGGTA
18	4409	TCAGCTAAATAAGCTATCGGGC	4739	GGTAGTATTGGTTATGGTTCATTG
19	4638	ATCAAGTATTTCCTCACGCAAG	5000	TTTGCGTAGCTGGGTCTGGT
20	4898	CCAAATCTCTCCCTCACTAAAC	5267	AATGGCCCATTTGGGCAAAAAG
21	5161	CTCGCACCTGAAACAAGCTAAC	5493	AAGGGGAGATAGGTAGGAGTAG
22	5287	ACAATAGCCTCATCATCCCCACCAT	5697	TGTTAACTAAGTGTTTGTGGGT
23	5548	AGCCCTCAGTAAGTTGCAATAC	5917	CGGTCGGCGAACATCAGTGG
24	5854	TAGATTTACAGTCCAATGCTTCAC	6234	GTAGGAGAGAGGGAGGTAAGAG
25	6134	CTTTGGCAACTGACTAGTTCCC	6514	GCAGCTAGGACTGGGAGAGAT
26	6383	GGCCATCAATTTCATCACAACAA	6778	ATATGGTGTGCTCACACGATAA
27	6690	CTCCGGAAAAAAAGAACCATTTGG	7079	GCCTCCTATGATGGCAAATACAG
28	7021	TTGTAGCCCACTTCCACTATGT	7339	TTCGAAGCGAAGGCTTCTCAAA
29	7252	GAAACATCCTATCATCTGTAGGC	7634	TGATAGGGGAAGTAGCGTCTTG
30	7533	CCATTTCATAACTTTGTCAAAGTTAA	7915	GTACTCGTAGGTTCAGTACCATT
31	7813	CGCCCTCCCATCCCTACGC	8203	GAAACTGTGGTTTGCTCCACAG
32	8100	CAGATGCAATTCCCGGACGTCT	8437	GGTGATCAGGAATAGTGTAAGG
33	8368	GCCCCAACTAAATACTACCGTAT	8748	GGATACTAGTATAAGAGATCAGGT
34	8648	CCGACTAATCACCACCCAAC	9034	GTAGGAGGCCTGCAGTAATG
35	8901	AGCCCACTTCTTACCACAAGG	9321	AGTGGAAGTGAAATCACATGGC
36	9211	CCCACCAATCACATGCCTATCA	9595	GGGACTTCTAGGGGATTTAGCG
37	9485	CTTCGCAGGATTTTTCTGAGCC	9875	TAGTTGGCGGATGAAGCAGATAG
38	9772	CCGACGGCATCTACGGCTC	10107	GTAGTAAGGCTAGGAGGGTG
39	9966	GTCTCCATCTATTGATGAGGGTCTT	10399	GTTCAGTCTAATCCTTTTTGTAGT
40	10288	GAGCCCTACAAACAACTAACCTGC	10700	TAGGGCTAGGCCCACCGCTGC
41	10590	TCATTATGCTACTCTCATAACCC	10942	TAGGGGTCGGAGGAAAAGGTT
42	10840	ACCACCCACAGCCTAATTATTA	11110	TATGATTAGTTCTGTGGCTGTG
43	10998	GCCAACGCCACTTATCCAGTG	11408	GGAGTCATAAGTGGAGTCCGT
44	11290	ACTACTCACTCTCACTGCCCA	11541	AAGGGGTAGGCTATGTGTTTTG
45	11431	CATCGCTGGGTCAATAGTACTT	11814	AGTAGAGTTTGAAGTCCTTGAGA
46	11711	GCCCACGGGCTTACATC	12103	GGATAGGAGGAGAATGGG
47	12000	CCACAATGGGGCTCACTCACC	12386	GGAATTAGGGAAGTCAGGGTTAG
48	12217	ACAAGAACTGCTAACTCATGCC	12595	TGGAGAAGTAGTCTAGTTTGAAG
49	12500	GTGCCTAGACCAAGAAGTTATT	12854	AGGATTGCTTGAATGGCTGCT
50	12750	CAACTGTTCATCGGCTGAGAG	13050	TTCTATGGCTGAGGGGAGTCA
51	12950	TTTCGCTAATCCAAGCCTCACC	13403	ATATCTTGTTCATTGTTAAGGTTGTG
52	13160	CTCTAACACTATGCTTAGGCGC	13561	GGGCTCAGGCGTTTGTGTATG
53	13462	GGCAGCCTAGCATTAGCAGGAA	13851	GTTGAGGTCTAGGGCTGTTAGA
54	13696	ATTAAAGGCCTGGCAGCC	14007	TCAGGTTAGGTCTAGGAG
55	13914	CGGATTCTACCCTAGCA	14208	ACTGGTTGACCATTGTTT
56	14080	GGCATAATTAAACTTTACTTCCTC	14400	GTTTTAGTGGGGTTAGCGATG
57	14300	TTCAGCTTCCTACACTATTAAAG	14660	TGTTTCTGTTGAGTGTGGGTTT
58	14560	GACCACACCGCTAACAATCAATACTA	14820	GATGGGGTGGGGAGGTCGAT
59	14620	CCCCACAAACCCCATTACTAAAC	15002	CATTGGCGTGAAGGTAGCGGAT
60	14900	GCCATGCACTACTCACCAGAC	15280	GAATCGTGTGAGGGTGGGACT
61	15166	CTGAGGGGCCACAGTAATTACA	15545	GGGGAGGGGTGTTTAAGGGG
62	15431	GCCCTCGGCTTACTTCTCTTC	15813	ACGGATGCTACTTGTCCAATGAT
63	15714	CACTTTATTGACTCCTAGCCGC	16090	ACATAGCGGTTGTTGATGGGTG
